# Supplementary material for: AlphaFold2-Based Characterization of Apo and Holo Protein Structures and Conformational Ensembles Using Randomized Alanine Sequence Scanning Adaptation: Capturing Shared Signature Dynamics and Ligand-Induced Conformational Changes
Source: Int J Mol Sci. 2024 Dec 2;25(23):12968. doi: 10.3390/ijms252312968 (PMC11641424; doi:10.3390/ijms252312968)
Supplement: Supplementary file 1 [file ijms-25-12968-s001.zip]

Archive with 16 entries (15 files):
- SUPPLEMENTARY_MATERIALS/
- SUPPLEMENTARY_MATERIALS/FigureS1.tif
- SUPPLEMENTARY_MATERIALS/FigureS10.tif
- SUPPLEMENTARY_MATERIALS/FigureS11.tif
- SUPPLEMENTARY_MATERIALS/FigureS12.tif
- SUPPLEMENTARY_MATERIALS/FigureS2.tif
- SUPPLEMENTARY_MATERIALS/FigureS3.tif
- SUPPLEMENTARY_MATERIALS/FigureS4.tif
- SUPPLEMENTARY_MATERIALS/FigureS5.tif
- SUPPLEMENTARY_MATERIALS/FigureS6.tif
- SUPPLEMENTARY_MATERIALS/FigureS7.tif
- SUPPLEMENTARY_MATERIALS/FigureS8.tif
- SUPPLEMENTARY_MATERIALS/FigureS9.tif
- SUPPLEMENTARY_MATERIALS/SUPPLEMENTARY_MATERIALS_IJMS_REVISION.docx
- SUPPLEMENTARY_MATERIALS/SUPPLEMENTARY_MATERIALS_IJMS_REVISION.pdf
- SUPPLEMENTARY_MATERIALS/TableS1.xlsx
